# Supplementary material for: The Diversity, Resistance Profiles and Plasmid Content of Klebsiella spp. Recovered from Dairy Farms Located around Three Cities in Pakistan
Source: Antibiotics (Basel). 2023 Mar 8;12(3):539. doi: 10.3390/antibiotics12030539 (PMC10043998; doi:10.3390/antibiotics12030539)
Supplement: Supplementary file 1 [file antibiotics-12-00539-s001.zip]

Archive with 1 entries (1 files):
- antibiotics-2225727-supplementary.pdf
